# Supplementary material for: Unveiling the Mineral and Sugar Richness of Moroccan Honeys: A Study of Botanical Origins and Quality Indicators
Source: Molecules. 2025 Jan 2;30(1):150. doi: 10.3390/molecules30010150 (PMC11721970; doi:10.3390/molecules30010150)
Supplement: Supplementary file 1 [file molecules-30-00150-s001.zip]

Archive with 1 entries (1 files):
- molecules-3336930-supplementary.pdf
